# Supplementary material for: A Scoping Review on GIS Technologies Applied to Farmed Fish Health Management
Source: Animals (Basel). 2023 Nov 15;13(22):3525. doi: 10.3390/ani13223525 (PMC10668695; doi:10.3390/ani13223525)
Supplement: Supplementary file 1 [file animals-13-03525-s001.zip]

Archive with 1 entries (1 files):
- animals-2649744-supplementary.xlsx
