# Supplementary material for: A Scoping Review on GIS Technologies Applied to Farmed Fish Health Management
Source: Animals (Basel). 2023 Nov 15;13(22):3525. doi: 10.3390/ani13223525 (PMC10668695; doi:10.3390/ani13223525)
Supplement: Supplementary file 1 [file animals-13-03525-s001.zip › animals-2649744-supplementary.xlsx]

## Sheet: CHARTING
Table S1. Charting form for the collection of the data items from the 54 selected records (according to year of publication)
Reference (doi)	Author_1st	Title	Journal	Year_of_publication	Country (Location)	Purpose_of_study	Keywords	Species	Population	Disease	Environment	Farm data	Surveillance data	Fish movement data	Outbreak data	Backgroud data	Other data	GIS_application	GIS_methodology	GIS_type of analysis	GIS_modelling (yes, Y; no, N)	GIS_Program
10.3354/dao02262	A. G. Murray	Epidemiological investigation into the re-emergence and control of an outbreak of infectious salmon anaemia in the Shetland Islands, Scotland	Diseases of acquatic organisms	2010	UK (Scotland)	The significance of different forms of spread is assessed in the light of the outbreak pattern and data on contact distributions implied by these different routes. This is used to investigate why ISA was confined to management area and to assess processes that may significantly undermine the control strategy	epidemiology- disease control- disease eradication- ISA	Atlantic salmon	Wild	ISA	Marine	location (lat, lon)	annual visual inspection- laboratory exams (clinical and gross signs, full histology, quantitative real-time PCR and virus isolation)	not specified	none	administrative division	survey of wild fish presence	GIS used to visualize the study area- GIS used to visualize results	Buffer	Network analysis	Y	Not specified
10.1016/j.epidem.2010.08.001	A. R. T. Jonkers	Epidemics and control strategies for diseases of farmed salmonids: A parameter study	Epidemics	2010	UK	Statistically quantify how these diseases spread, which sites, regions, or river catchments are most at risk, which parameters are most influential, and which mitigation strategies might be most effective in outbreak control, by means of a large-scale epidemiological simulation, based on the actual network configuration	epidemiology- contact networks- control policies	Rainbow trout Brown trout Atlantic salmon (Salmo salar)	Domestic	Risk of spread of diseases	Freshwater	location- river name	none	date when the (live) fish is moved- farm of origin- site of destination- n. of transport contacts per site per year	none	river catchment	river stream flow speeds fish hatchery data	GIS used to visualize the study area- GIS used to visualize results- GIS used to spatial data manipulation (visualization, measuring distances, buffering, overlay analysis)	Euclidean distance- Seaway distance- Buffer	Stochastic simulation model	Y	Not specified
10.3354/aei00012	P. Arechavala-Lopez	Movements of grey mullet liza aurata and chelon labrosus associated with coastal fish farms in the western mediterranean sea	Aquaculture Environment Interactions	2010	Spain	Determined the abundance and movement patterns of grey mullet aroundEuropean sea bass and gilthead sea bream farms	aquaculture- behaviour- connectivity- wild fish	Mugilidae Boops boops Trachurus mediterraneus Trachinotus ovatus Sardinella aurita Caranx rhonchus Liza aurata Chelon labrosus	Domestic and wild	Wild-farmed interaction	Marine	location	census using visual method and acoustic trasmitters	fish passages in the proximity of transmitters	none	coastline- batimetry	number of observations (abundance), biomass, lenght, wheight, movements farm to farm, farm to coast	GIS used to visualize results	none	none	N	Not specified
10.1098/rsbl.2009.0872	S. J. Middlemas	Temporal and spatial patterns of sea lice levels on sea trout in western Scotland in relation to fish farm production cycles	Biology Letters	2010	UK (Scotland)	Determine whether lice on wild fish correlate with year of farm cycle	aquaculture- farm production cycle	Sea trout	Wild	Sea lice	Marine	location	none	none	none	coastline	number of sea lices to grade infestation	GIS used to visualize the study area- GIS used to visualize results	none	Binomial generalized mixed model	Y	Not specified
10.1098/rsif.2010.0737	M. Aldrin	Modelling the spread of infectious salmon anaemia among salmon farms based on seaway distances between farms and genetic relationships between infectious salmon anaemia virus isolates.	Journal of the Royal Society Interface	2011	Norway	Trace transmission pathways for the ISA virus (ISAV), we use phylogenetic relationships between virus isolates in combination with space–time data on disease occurrences. The rate of ISA infection of salmon farms is modelled stochastically, where seaway distances between farms and genetic distances between ISAV isolates from infected farms play prominent roles. This makes it possible to map proba…	fish disease- infection rate- infection pathway- genetic distance- space–time data	Atlantic salmon	Domestic	ISA	Marine	location	(monthly) figures of total biomass- number of fish- seasonal cohort- data from LIMS (clinical diagnosis)	none	none	coastline	none	GIS used to visualize the study area- GIS used to visualize results	Seaway distance	Stochastic infectious disease model (similar to the FMD model of Aldrin)	Y	Not specified
20113184466	L. Gustafson	Surveillance for ISAV HPRO occurrence in Maine USA: the sufficiency of Imprecise Data.	Épidémiologie et Santé Animale	2011	USA	Explore rationale for expanded surveillance,we examined data on HPRO occurrence in the Quoddy Region of the U.S. to infer its apparent distribution andpotential significance to ISAV control.	surveillance- spatial analysis	Atlantic salmon	Domestic	ISA	Marine	location	sites visited- samples collected- test results- exact stocking and final harvest dates- sites of HPRO detection- sites of confirmed pathogenic ISAV findings- Atlantic salmon sites unaffected by either genotype	none	none	coastline- administrative division	tidal excursion model- spatial groupings were representedby hydrographic pattern (upstream)	GIS used to visualize the study area	Seaway distance	Proportional hazards survival analysis	Y	SAS Version 9.2
10.1016/j.prevetmed.2011.07.005	F. O. Mardones	Farm-level reproduction number during an epidemic of infectious salmon anemia virus in southern Chile in 2007–2009	Preventive Veterinary Medicine	2011	Chile	Better understand infection dynamics of the largests epidemic of ISAV reported- quantifyng the epidemic progression- Help the design of contingency plans for future epidemics- To identify local variations in ISAV spread	epidemiology- modelling infectious disease	Atlantic salmon Rainbow trout	Domestic	ISA	Marine	farm ID- location (vertex coordinates for polygons representing the marine site)- location (lat, lon) (the centroid of the polygon)- company- sea region	date when the fish was sampled- type of test (RT-PCR, immunofluorecent antibody test, IFAT)- test result- status of the population (infectivity/susceptibility)- positive/susceptible- ISAV epidemic period of detection (initial spread/growth/stasis)	none	date ISAV positivity- presence/absence of clinical signs- index case Y/N- date of depopulation	coastline	processing plants- harvest stations- harbors- ports	GIS used to visualize results	Euclidean distance- Seaway distance- Buffer- centroid	Nearest neighbour analysis- Moran's autocorrelation statistic- Anselin's local indicator of spatial autocorrelation (LISA) statistic- SIR model (reproduction number	Y	ArcGIS
10.3354/aei00052	T. P. Adams	Connectivity modeling and network analysis of sea lice infection in Lock Fine, west coast of Scotland	Aquaculture Environment Interactions	2012	UK (Scotland)	Understand the larval dispersal of sea lice among a network of aqua-culture sites	aquaculture- sea lice- connectivity- biophysical model- larval dispersal- population dynamics	Atlantic salmon	Domestic	Sea lice	Marine (fjords)	location (lat, lon)- species	none	none	none	coastline- bathimetry	hydrodynamic model (Finite Volume Coastal Ocean Model)- Particle-tracking (biological) model- data from a campaign of plankton tows- freshwater inputs (rivers)- tidal data- water temperature and salinity	GIS used to visualize the study area- GIS used to visualize results	none	Network analysis	Y	Not specified
10.3354aei00042	K. Bacher	Spatial and temporal extension of wild fish aggregations at Sparus aurata and Thunnus thynnus farms in the north-western Mediterranean	Aquaculture Environment Interactions	2012	Spain	Examine the horizontal spatial attraction range along a distance gradient away from the farm for each depth, and to investigate temporal variability	aquaculture- wild fish- attraction effect	Sparus aurata Thunnus thynnus	Domestic and wild	Wild-farmed interaction	Marine	location (single cage)- biomas- species- total surface/area, type of structure	none	none	none	coastline- bathimetry- type of bottom	water temperature- underwater visibility- wild fish (visual count)	GIS used to visualize results	none	Analysis of variance permutation (PERMANOVA)	Y	Not specified
10.1186/1746-6148-8-172	S. Tavornpanich	Risk map and spatial determinants of pancreas disease in the marine phase of Norwegian Atlantic salmon farming sites	BMC Veterinary Research	2012	Norway	Evaluate potential risk factors of Pancreas Disease (PD) in marine phase of Atlantic salmon farming sites, accounting for spatial congruity of infected sites. Then, the predicted probabilities of PD occurrence based on the model results were displayed in an interpolated map covering the southern part of Norwegian marine aquaculture.	epidemiology- pancreas disease- spatial analysis- disease mapping- Bayesian modeling	Atlantic salmon	Domestic	Pancreas disease	Marine	location (lat, lon)- cohort infromation (sesonal infromation)	farmer monitor for fish increased mortality	none	none	coastline- administrative division	PD history in 2008, local biomass density.	GIS used to visualize results	Seaway distance- Buffer- Point-in-polygon	Bayesian logistic model- Spatial kriging- Univariate logistic regression- Generalized additive models- Multivariate logistic regression- Monte Carlo method (for residual evaluation)- Sensitivity analyses of the model- Model validation (ROC-relative operation characteristic)	Y	WinBUGS- R (mgcv, geoRglm, Kriging)- ArcGIS software v.9.3. (spatial analyst extension)
10.1098/rspb.2012.0084	P. A. Jansen	Sea lice as a density-dependent constraint to salmonid farming	Proceedings of the Royal Society	2012	Norway	Investigate the importance of local biomass density (LBD) of farmed salmonids on both the average abundances of infection and on control intervention efforts in an analysis of data aggregated at a regional spatial scale and annual temporal scale. Thereafter, we investigate the effect of LBD, control interventions and temperature on the temporal variability of abundance of infection in individual …	fish disease- host density- parasite transmission- population dynamics	Atlantic salmon Rainbow trout	Domestic	Sea lice	Marine	location- geographical region (north-/mid-/south-region)- (monthly) fish stocks- (monthly) number of fish- (monthly) mean fish weight- species farmed- (monthly) local biomass density (LBD) of farmed salmonids surrounding the farm	(monthly) mean count of sealice (for each month, is the highest mean value of that month)- medical sea lice treatment applied? Y/N- cleaner fish of the family Labridae applied? Y/N	none	none	coastline- geographical regions- administrative division (inland)	water temperature (depth of 3 m)	GIS used to visualize results	Seaway distance- Buffer	Kernel density	Y	Statistical software R
10.1111/fme.12010	S. J. Middlemas	Relationship between sea lice levels on sea trout and ﬁ sh farm activity in western Scotland	Fisheries Management and Ecology	2013	UK (Scotland)	Establish how closely, and over what spatial scale, infestation of wild trout with lice relates to salmon farming practices.	aquaculture- marine spatial planning- parasites- salmon lice	Atlantic salmon Wild sea trout	Domestic and wild	Sea lice	Marine	location (lat, lon)	(monthly) biomass of salmon- (monthly) mean weight of dead salmon	none	none	administrative division	none	GIS used to visualize the study area- GIS used to visualize results	Euclidean distance- Nearest Neighbour	Logistic regression	Y	ArcGIS
10.1111/j.1865-1682.2012.01368.x	M. A. Thrush	A Model to Approximate Lake Temperature from Gridded Daily Air Temperature Records and Its Application in Risk Assessment for the Establishment of Fish Diseases in the UK	Transboundary and Emerging Diseases	2013	UK	This study presents a simple regression method to approximate daily average surface water temperature in lakes across the UK using gridded daily data sets of average air temperature at a 5 km by 5 km resolution provided by the UK Meteorological Ofﬁce.	fish disease- pathogen spread- risk assessment- risk map- temperature	Fishes susceptible to KHV and SVCV	Domestic and wild	Koi herpesvirus (KHV), spring viraemia of carp virus (SVCV)	Lakes	none	not specified	not specified	none	administrative division	water temperature- air temperature- distribution of susceptible specie (Database and Atlas of Freshwater Fish-DAFF)	GIS used to visualize results	Buffer- Point-in-polygon- Map Algebra	Linear regression model (with predictors:Water temperature data, Air temperature data)	Y	excel, GIS SQL
10.1139/cjfas-2012-0317	L. Goodbrand	Sea cage aquaculture affects distribution of wild fish at large spatial scales	Canadian Journal of Fisheries and Aquatic Sciences	2013	Canada	Use hydroacoustic techniques to compare the large-scale distribution and abundance ofwild fish in bays containing Atlantic salmon (Salmo salar) farmswith control bays.	wild fish- abundance	Atlantic herring (Clupea harengus) Atlantic cod (Gadus morhua) Pollock (Pollachius virens)	Domestic and wild	Wild-farmed interaction	Marine	location	none	none	none	coastline	hydroacoustic survey transects	GIS used to visualize the study area- GIS used to visualize results	none	After the division in section, stratified randomized survey design	N	Not specified
10.1016/j.prevetmed.2012.08.012	A. B. Kristoffersen	Risk mapping of hearth and skeletal muscle inflammation in salmon farming	Preventive Veterinary Medicine	2013	Norway	Map important spatio-temporal risk factors for the devopment of Heart and skeletal muscle inflammation (HSMI) in Norwegian slamon farming	aquaculture- spatio-temporal analysis- risk factors- disease mapping	Atlantic salmon	Domestic	Heart and skeletal muscle inflammation (HSMI)	Marine	location (lat, lon)- monthly production data (see other data)- farm geo-index (the position along a local polynomial regression line based on the longitude and latitude)	farm of origin of the sample- time (month-year) at which the sample was received- histopatological test- test result	none	none	coastline	production data: location, monthly number of fish (-1 for missing reports), monthly average of fish weight- data on fish cohorts (=a series of consecutive monthly reports): cohort location, cohort character (autumn smolt cohorts/spring smolt cohorts/mixed cohorts/relocated cohorts), cohort size (maximum number of fish in the cohort), monthly biomass per cohort (average weight multiplied by number…	GIS used to visualize the study area- GIS used to spatial data manipulation (visualization, measuring distances, buffering, overlay analysis)	Seaway distance- Buffer	Logistic regression	Y	ArcGIS
10.3354/dao02639	F. O. Mardones	Within-farm spread of infectious salmon anemia virus (ISAV) in Atlantic salmon Salmo salar farms in Chile	Diseases of acquatic organisms	2013	Chile	(i) describe and quantify the magnitude of an ISAV incursion in a typical Atlantic salmon Salmo salar farm of Chile, (ii) identify factors associated with cage-to-cage transmission and incidence rates, and (iii) assess if cage-to-cage transmission was clustered in space and time- To improve the design of surveillance programs. To parameterize transmission and spread models for disease prevention,…	fish disease- within-farm transmission	Atlantic salmon	Domestic	ISA	Marine	farm ID- type of cage marine floating system of square-metal frame cages- company- no. of cages- specie(s) single-farmed (monoculture) or multiple-farmed salmon species [in this study only monocultures were selected]- initial population: fish number stocked- smolt weight: Average weight smolts stocked (g)- supply: Number of smolt suppliers (farms)- origin: Fish were imported or were national stra…	n. of fish at the ISAV first diagnosis- biomass at the ISAV first diagnosis- date of first infection farm of origin of the sample- production unit (cage or tank) sampled- date when the fish was sampled- is the farm at high risk? Y/N (is the farm within 5 km from a positive farm?)- n. of fish sampled- type of sample (individual/pool of fish)- type of tissue (brain/kidney/liver/spleen)- diagnostic …	none	farm- type of outbreak: sub-clinical (only test positivity)- type of outbreak: clinical (test positivity + clinical signs or mortalities consistent with ISA)- confirmation date (date of first detection at cage level)- extinction date- outbreak duration- primary/secondary outbreak- proportion of infected fish (farm-level)- time to second infection (days) (how much days between index cage detection…	coastline- sea regions- administrative divisions	production data: time-varying No. of fish	GIS used to visualize the study area- GIS used to visualize results- GIS used to spatial data manipulation (visualization, measuring distances, buffering, overlay analysis)	Seaway distance- Buffer- Nearest Neighbour	Knox test (with 43 m and 31 d as the maximum critical spatial and temporal distances)	Y	CrimeStat software
10.1007/s10980-012-9810-8	S. McGinnis	Land use and host community characteristics as predictors of disease risk	Landscape Ecology	2013	USA (Montana)	Quantify relationships between whirling disease risk and (i) land use and (ii) characteristics of the oligochaete host community within four major watersheds in western Montana.- The ability to predict areas most at risk of M. cerebralis establishment and proliferation using broad scale predictors should serve as a useful management tool within Montana and elsewhere We explore factors relating to…	fish disease- land use- degradation- risk factors	Rainbow trout	Domestic and wild	Whirling disease	Freshwater	none	stream- date of sampling- type of test (Histological examination)- test result - infection level (no infection, minimal, mild, moderate, moderately severe, and severe infection) based on the amount and severity of cartilage degeneration and infiltration of leukocytes	none	none	watersheds- ecoregions- land type classes (National Land Cover Database)- flow data: flow direction and flow accumulation- hydrographic network per each watershed (headwaters, tributaries, mouth)- riparian zones (400m-buffer of the streams)- road (TIGER)	Landsat-8- Host community data: date of sampling, site location, number of oligochaetes, densitiy of oligochaetes- Satellite data on land use (30 m resolution Landsat) (conifer forest, agricolture, disturbance, residencial areas, high road density, mine density)- Hydrographic network characteristics	GIS used to visualize the study area- GIS used to spatial data manipulation (visualization, measuring distances, buffering, overlay analysis)	Buffer- Area calculation- Overlay	Regression tree analyses- Random forest analyses	Y	program ArcView 3.2 (ESRI 1996)- R- Geospatial Hydrologic Modeling Extension (HEC-GeoHMS) for flow data
10.1139/cjfas-2012-0428	E. W. Zimmermann	Dispersal of wild and escapee farmed Atlantic cod (Gadus morhua) in Newfoundland	Canadian Journal of Fisheries and Aquatic Sciences	2013	Canada	Test the hypotheses that (i) escapee farmed cod remain near the cage for some time following escape, facilitating recapture; (ii) the local scale dispersal pattern of escapee farmed cod overlaps with that of local wild cod, facilitating interactions near the release site; and (iii) farmed cod dispersal outside the release site bay is localized relative to wild cod.	aquaculture- escape from aquaculture cages	Atlantic cod	Domestic and wild	Wild-farmed interaction	Marine	none	none	none	none	administrative division	none	GIS used to visualize results	none	GLM with Poisson error distribution and log link	Y	R 2.15.1 (R Development Core Team 2012)
10.3354/dao02706	B. Bang Jensen	Spatio-temporal risk factors for viral haemorrhagic septicaemia (VHS) in Danish aquaculture	Diseases of acquatic organisms	2014	Denmark	Analyse spatio-temporal risk factors for outbreaks of VHS in Danish rainbow trout farming, in order to gain knowledge relevant to the control and eradication of the disease.- Provide support to risk-based surveillance programmes	surveillance- spatial analysis- eradication	Rainbow trout Brown trout Brook trout	Domestic	VHS	Marine, freshwater, transitional	farm ID- location (lat, lon)- zone (endemic/VHS-free)- type of environment (freshwater/brackish/marine)- type of intake source (spring, river) ('freshwater' only)- (yearly) number of farms in the same stream for each year in production ('freshwater' only)- (yearly) number of upstream fish farms in the same stream for each year in production ('freshwater' only)- (yearly) infection status (VHS-posi…	farm of origin of the sample- date when the fish was sampled- n. of fish sampled- type of test (cell culture)- test result	none	farm- causative agent- detection (clinical signs, detection of VHS)- confirmation date, primary/secondary outbreak	coastline- sea region- stream- water catchments	production data: Presence/absence of fish stock per each year	GIS used to visualize the study area- GIS used to visualize results- GIS used to spatial data manipulation (visualization, measuring distances, buffering, overlay analysis)	Euclidean distance- Buffer	Spatio-temporal scan statistics	Y	SaTScan (Ver. 8.0, www.satscan.org)
10.1016/j.prevetmed.2014.01.012	F. O. Mardones	The role of fish movements and the spread of infectious salmon anemia virus (ISAV) in Chile, 2007–2009	Preventive Veterinary Medicine	2014	Chile	(i) to describe and characterize fish movements between salmon farms during the ISAV epidemic in Chile in 2007–2009, and (ii) to quantify the nature and extent to which husbandry, spatial and contact-network factors were associated with time-to-ISAV infection.- Provide quantitative knowledge on the association with risk factors for disease that may help to prevent, detect, and control future dise…	fish disease- risk factors- disease pread	Atlantic salmon	Domestic	ISA	Marine	farm ID- location (vertex coordinates for polygons representing the marine site)- location (lat, lon) (the centroid of the polygon)- farm area (km2)- cohort (single- or multiple-year classes)- mean weight of stocked smolts (grams, g)- farm input degree- number of stocked salmon || Single- or multiple-farmed salmon species (Atlantic salmon and coho and/or rainbow trout (Oncorhynchus mykiss)) || fa…	data from fish movement	farm of origin- geographical location of the farm of origin- farm of destination- geographical location of the farm of destination- date of movement- biomass (number of fish multiplied by mean fish weight (kg))- fish species- production state (semen, unfertilized or fertilized egg, fry, juvenile, smolt, adult, or breeder)	confirmation date (date of first detection at cage level)- extinction date- primary/secondary outbreak	coastline- sea regions- processing plants- ports- harbors	contact-network data (farm level): Input degree, Output degree, Betweenness, Closeness centrality for incoming arcs, Closeness centrality for outcoing arcs	GIS used to visualize the study area- GIS used to spatial data manipulation (visualization, measuring distances, buffering, overlay analysis)	Buffer- Overlay analysis- Centroid- Haversine distance	Network Analysis	Y	STATA- R
10.1111/jfd.12090	A. Stene	Transmission dynamics of pancreas disease (PD) in a Norwegian fjord: aspects of water transport, contact networks and infection pressure among salmon farms Norwegian fjord: aspects of water transport, contact networks and infection pressure among salmon farms	Journal of Fish Diseases	2014	Norway	This investigation focused on a Norwegian fjord system during a 4-year period, where a rapid spread of PD was observed in the ﬁrst years after introduction, but with a gradual decrease from 2008 until 2010, when PD by SPDV3 was no longer reported in the area. To test the ability of water transport, contact networks and infection pressure to explain transmission dynamics of PD in this fjord, we us…	aquaculture- contact networks- hydrodynamic models- infection pressure- transmission	Atlantic salmon	Domestic	Pancreas disease	Marine (fjords)	location- ownership- biomas	(monthly) Cohort data- average weight- n. of ﬁsh- mortality	none	none	coastline- administrative division	none	GIS used to visualize the study area- GIS used to spatial data manipulation (visualization, measuring distances, buffering, overlay analysis)	Seaway distance	Hydrodynamic model: The Ocean Modelling System: ‘SINMOD’;	Y	R
10.1016/j.prevetmed.2015.06.005	M. Aldrin	Space–time modelling of the spread of pancreas disease (PD) within and between Norwegian marine salmonid farms	Preventive Veterinary Medicine	2015	Norway	Present a spatio-temporal stochastic model for the spread of a disease between and within aquaculture farms	epidemiology- disease dynamics- infection pathway	Atlantic salmon	Domestic	Pancreas disease	Marine	location (lat, lon)- species- numbers of fish- mean weights of fish- cohort (fish population within a production period)	cases- months when outbreak occur	none	none	coastline	water temperature	GIS used to visualize the study area	Seaway distance	K function	Y	Not specified
10.1080/00028487.2015.1031914	L. A. Eby	Multiscale Prediction of Whirling Disease Risk in the Blackfoot River Basin, Montana: a Useful Considerationfor Restoration Prioritization?	Transactions of the American Fisheries Society	2015	USA (Montana)	Understand if fine sediment is a predictors for whirling disease infection severity and if the presence of whirling disease result in a community dominated by more resistant species thus limiting recovery of more susceptible species.	Fish disease- restoration site- risk management- environmental variables	Rainbow trout	Wild	Whirling disease	Freshwater	none	histology examination results	none	none	river map- 1:24,000 scale topographic maps- aerial photos	layers for landscape-scale characteristics (valley slope, sinuosity, stream order, and percent forestcover) reach-scale characteristics (bank-full width and depth, channel slope, and entrenchment ratio);	GIS used to visualize the study area	Classification	Visual classification- Qualitative landscape/reach analysis	Y	ArcGIS
10.1371/journal.pone.0130951	M. Foreman	Modelling Infectious Hematopoietic Necrosis Virus Dispersion from Marine Salmon Farms in the Discovery Islands, British Columbia, Canada	Plos One	2015	Canada	Simulate waterborne transmission of IHNV among Atlantic salmon farms in British Columbia through ocean circulation and particle tracking models	aquacolture- ocean circulation model- particle tracking model	Atlantic salmon	Domestic	IHN	Marine	farm ID- location (lat, lon)- species- type of structure- average weight of fish	active pre-moving PCR test periodic PCR test (2/4 months) bacterial culture or immunofluorescence test results date of sampling number of fish analysed	none	causative agent	coastline- rivers- bathimetry	ocean circulation model boundary- UV radiation- tidal data- atmospheric data- freshwater discharge- current meter locations	GIS used to visualize the study area- GIS used to visualize results	none	General descriptive analysis- Spatial scan test- Time series analysis- Survaival analysis-	Y	R
10.1016/j.prevetmed.2015.03.006	T. Patanasatienkul	Space–time cluster analysis of sea lice infestation (Caligus clemensi and Lepeophtheirus salmonis) on wild juvenile Paciﬁc salmon in the Broughton Archipelago of Canada	Preventive Veterinary Medicine	2015	Canada	(1) identify geographic areas and times of elevated sea lice (Caligus clemensi and L. salmonis) infestation on out-migrating wild juvenile Paciﬁc (chum and pink) salmon in the Broughton Archipelago region to facilitate the formulation of hypotheses for further investigation of factors associated with such infestation at an appropriate spatial resolution, and (2) compare the identiﬁed clusters bet…	epidemiology- sea lice- wild salmon- cluster analysis- scan statistic	Chum (Oncorhynchus keta), pink salmon (O. gorbuscha)	Wild	Sea lice	Marine	location (lat, lon)	lethal fish sampling	none	none	coastline- administrative division	none	GIS used to visualize results	none	Cluster analyses- Spatial scan statistic	Y	SatScan; ‘gdistance’ package in R
10.1016/j.ecohyd.2014.12.001	S. Rova	Provision of ecosystem services in the lagoon of Venice (Italy): an initial spatial assessment	Ecohydrology & Hydrobiology	2015	Italy	Provide a ﬁrst qualitative mapping of the spatial distribution of some relevant ESS (ecosystem serveces) provision in the LV (Venice lagoon). More in detail, the three mainobjectives of the research are the following: -1 to identifythe relevant ESS in the LV; -2 to map the spatialdistribution of a subset of them; and -3 to analyze howthe overall pattern of ESS supply changes in different zones of…	mapping ecosystem services- erosion regulation- Water Framework Directive- coastal ecosystems-	Fish spp.	Domestic and wild	Wild-farmed interaction	Lagoon	none	none	none	none	boundary of the study area	ESS: Ecosystem services (provisioning serveces, cultural serveces..); cartography of hunting blinds and hunting farms, density of cultural tourists attraction- presence of activities: recreational fishing, acquaculture, fish and seafood activities	GIS used to visualize the study area	none	Zonal statistic	Y	ArcGIS
10.1016/j.aquaculture.2014.11.027	R. Vanderstichel	Space–time cluster analysis of the non-pathogenic infectious salmon anemia virus (HPR0 ISAV) in Chile, 2011–2012	Aquaculture	2015	Chile	Describe, using surveillance data routinely collected by the aquaculture industry, the occurrence of HPR0 ISAV and identify high-risk HPR0 ISAV areas in Chile between May 2011 and October 2012 in Atlantic salmon	aquaculture- surveillance- HPR0	Atlantic salmon Oncorhynchus Rainbow trout	Domestic	ISA	Marine	location (lat, lon)	company- HPR0 ISAV prevalence- 30 freshly dead (less than 12 h) or moribund fish from cages with the highest mortalities- each active farm must submit samples every three months (or sooner given prior ISAV test result) for PCR testing for ISAV	none	none	administrative division	none	GIS used to visualize results- GIS used to spatial data manipulation (visualization, measuring distances, buffering, overlay analysis)	Euclidean distance- Seaway distance- Map Algebra	Kernel density- Spatial cluster analysis	N	QGIS- STATA- R
10.1016/j.prevetmed.2015.09.005	T. Yatabe	Characterization of the live salmonid movement network in Ireland: Implications for disease prevention and control	Preventive Veterinary Medicine	2015	Ireland	Characterize, for the ﬁrst time, the network of live ﬁsh movements in Ireland, a country where most of the production (more than 80%) is certified organic (BIM, 2013). The results of this study will inform the Irish salmonid farming stakeholders in the design and implementation of preventive and intervention strategies to limit the risk of disease introduction and spread, keeping organic salmon p…	epidemiology- surveillance- fish disease- social network analysis- spatial scan statistic	Atlantic salmon	Domestic	Risk of spread of diseases	Marine, freshwater	location (lat, lon)	none	date of movement- origin and destination sites with geographic coordinates- life stage- species- quantity of fish moved	none	coastline- administrative division	none	GIS used to visualize the study area- GIS used to spatial data manipulation (visualization, measuring distances, buffering, overlay analysis)	Euclidean distance	Social network analysis- Spatial scan statistic- Infomap algoritm- spatial scan statistic	Y	R (Igraph, poweRlaw)- Satscan 9.3,- ArcGIS 10.2
10.1016/j.aquaculture.2015.06.024	H. Hedberg	Spatial correlation and potential conflicts between sea cage farms and coral reefs in South East Asia	Aquaculture	2015	China, Vietnam, Taiwan, Indonesia, Philippines	Assess (i) to what extent marine cage farms in South East Asia are placed in the vicinity of the reefs (confirm or reject if the placement of sea cage farming correlates with the location of coral reefs) and (ii) at which distance stress indicators from the farms are observed	aquaculture- coral reefs- spatial planning- Google Earth	Fish spp.	Domestic and wild	Wild-farmed interaction	Marine	farm ID- farm type (family-owned or industrial) - cage location- cage size (m2)	none	none	none	Google earth images- coral reef maps from www.unep- wcmc.org	none	GIS used to visualize the study area- GIS used to visualize results- GIS used to spatial data manipulation (visualization, measuring distances, buffering, overlay analysis)	Euclidean distance- Seaway distance- Buffer- Centroid	Global clustering with Ripley's K function	N	ArcGIS- Google Earth- GIMP 2.8.10
10.3389/fmicb.2015.01198	A. Bastardo	Phylogeography of Yersinia ruckeri reveals effects of past evolutionary events on the current strain distribution and explains variations in the global transmission of enteric redmouth (ERM) disease	Frontiers in Microbiology	2015	World	The genetic structure of a broad geographical range of Y. Ruckeri was analysed to evaluate the evolutionary past of this pathogen within the context of ERM re-emergence.	fish disease- phylogeography- genetic structure- population changes	Atlantic salmon O. mykiss Salmo trutta Anguilla anguilla O. Tshawytscha O. zibethica	Domestic	ERM	Freshwater	none	none	none	localization of isolate (ERM outbreak)	none	none	GIS used to visualize the study area- GIS used to spatial data manipulation (visualization, measuring distances, buffering, overlay analysis)	Seaway distance	Moran's I	Y	Google Earth; ARC CALC 3 (Spherical Trigonometry Calculator macro); Gedis v1.74; Isolation By Distance(IBD) web service v 3.1.6
10.3354/aei00203	T. P. Adams	Temporal variability in sea lice population connectivity and implications for regional management protocols	Aquaculture Environment Interactions	2016	UK (Scotland)	Predict population connectivity of sea lice between all current operational salmon aquaculture sites in the complex west coast of Scotland region.	aquaculture- sea lice dispersal- biophysical model- population connectivity- management area	Atlantic salmon	Domestic	ISA	Marine (fjords)	location (lat, lon)	none	none	none	coastline- management area	hydrodynamic model	GIS used to visualize the study area- GIS used to visualize results	Centroid- Nearest Neighbour- Point-in-polygon	Finite Volume Coastal Ocean Model- Network analysis	Y	ArcGIS
10.1038.srep26316	D. Fletcher	Predicting global invasion risks: a management tool to prevent future introductions	Scientific Reports	2016	World	Predict the risk of P. parva invasion at the global scale in relation to its climate suitability and likely introduction pathways	epidemiology- risk map- ecological niche model	Pseudorasbora parva	Wild	Parasites	Freshwater	none	none	none	none	P. parva presence locations	Ecological Niche Models (ENMs); GIS layers for 19 differente abiotic variables and INMSR, TpH, TWIS. Aquaculture pressure dataset- Global Threats to Human Water Security and River Biodiversity database-	GIS used to visualize the study area- GIS used to spatial data manipulation (visualization, measuring distances, buffering, overlay analysis)	Buffer- Map Algebra- Spatial filtering	Resampling by bilinear interpolation	Y	SAGA GIS, ArcMap 10.0
10.1111/jfd.12353	M. J. Hjortaas	Genetic characterization of salmonid alphavirus in Norway	Journal of Fish Diseases	2016	Norway	An extensive genetic characterization of SAV was initiated aiming to (i) subtype the virus strains in Norway, (ii) describe the geographical distribution, and iii) to assess the introduction time and site of marine SAV2	fish disease- pancreas disease- geographical distribution	Atlantic salmon Rainbow trout	Domestic	Pancreas disease	Marine (fjords)	location- specie- type of environment (marine, fjord)	region- county- farm- time (year) when the fish (heart and kidney) was sampled- atypical clinical manifestation (Y/N)- outbreak Y/N (Y=already confirmed/N=only suspicion)- test employed (RT-PCR for virus detection and genes sequencing)- test result	none	farm (or location)- endemic zone (Y/N)- time (year) of confirmation or suspection- cluster of related outbreaks- causative agent (all SAV)- genotype- atypical clinical manifestations (Y/N)- detection (suspicion or confirmed)	coastline- administrative division	none	GIS used to visualize the study area- GIS used to spatial data manipulation (visualization, measuring distances, buffering, overlay analysis)	none	Phylogenetic analysis	N	GIS: not declared- for phylogenetic analysis: PHYML
10.1016/j.ecolmodel.2016.01.012	D. Izquierdo-Gomez	Modeling population dynamics and small-scale fisheries yields of fish farming escapes in Mediterranean coastal areas	Ecological Modelling	2016	Spain	The ability of asmall-scale fleet to recapture escaped fish from a fish farm was modelled and several scenarios of different escape magnitudes and fishing efforts were simulated	aquaculture- recapture- coastal ecosystems- spatio-temporal distribution of species	European seabass (D. labrax) gilthead seabream (S. aurata)	Domestic	Wild-farmed interaction	Marine	location	none	none	none	coastline- sea depth	none	GIS used to visualize the study area- GIS used to visualize results	none	Temporal simulations	Y	Ecosim Version 6
10.1007/s10980-017-0557-0	F. Samsing	Network analysis reveals strong seasonality in the dispersal of a marine parasite and identiﬁes areas for coordinated management	Landscape Ecology	2017	Norway	Quantify the spatial and seasonal patterns in sea lice (Lepeophtheirus salmonis) dispersal in an area with intensive salmon farming. Identify emergent clusters in the network, where associated salmon farms could be used for coordinated management and spatial planning of the industry	epidemiology- disease rexsponse- donnectivity- spatial epidemiology	Atlantic salmon	Domestic	Sea lice	Marine	location (lat, lon)	none	none	none	administrative division	none	GIS used to visualize results	none	Biological-physical model of lice dispersal (hydrodynamic model, particle-tracking module and connectivity modelling)- Network analyses	Y	‘igraph’ package in R , R package ‘clue’ and the function ‘cl_consensus’
10.1016j.sste.2018.04.004	G. Arriagada	A multivariable assessment of the spatio-temporal distribution of pyrethroids performance on the sea lice Caligus rogercresseyi in Chile	Spatial and Spatio-temporal Epidemiology	2018	Chile	Explore the spatial and temporal variation of C. rogercresseyi’s response to pyrethroids in Chile	epidemiology- parasite abundance- multivariable analysis- spatio-temporal analysis	Atlantic salmon Rainbow trout	Domestic	Parasites	Marine	location (lat, lon)- species	n. of fish sampled- date when the fish was sampled- n. of treatments	none	proportion of infected fish- life stage of the parasites	coastline	water temperature	GIS used to visualize the study area- GIS used to visualize results	none	Cluster analysis- Moran's I- Spatio-temporal scan statistics	Y	OpenGeoDa 1.2.0, SaTScan 9.1.1
10.1016/j.epidem.2017.11.001	A. B. Kristoffersen	Quantitative risk assessment of salmon louse-induced mortality of seaward- migrating post-smolt Atlantic salmon	Epidemics	2018	Norway	Present a model for assessing salmon louse-induced mortality of seaward-migrating post-smolts of Atlantic salmon. The model quantifies expected salmon lice infestations and louse-induced mortality of migrating post-smolt salmon from 401 salmon rivers draining into Norwegian coastal waters.	aquaculture- population density- transmission- migration pathway- migration time	Atlantic salmon Rainbow trout	Domestic and wild	Sea lice	Marine, freshwater, transitional	farm ID- location- (weekly) number of fish- (monthly) local biomass density of farmed salmonids surrounding the farm	farm ID- (weekly) water temperature (depth of 3 m)- (weekly) number of fish- (weekly) mean count of sealice- (weekly) total number of reproductive female salmon lice (= mean number of lice * number of fish)- (daily) production of salmon louse eggs- (daily) internal infestation pressure	none	none	coastline- production zones- hydrography data (identified and geo-referenced rivers, catchements, outlet)- coastal raster map	sentinel cages data: river/fiords; location, data on estimates of theoretical smolts production per each watercourse, data on wild salmons' migration, data on overall infestation pressure, data on overall transmission pressure	GIS used to visualize the study area- GIS used to spatial data manipulation (visualization, measuring distances, buffering, overlay analysis)	Seaway distance- Buffer- Map Algebra	Kernel density	Y	Statistical software R (packages "gdistance" and "raster")
10.3389/fmars.2018.00121	K. K. Thakur	Comparison of Remotely-Sensed Sea Surface Temperature and Salinity Products With in Situ Measurements From British Columbia, Canada	Frontiers in Marine Science	2018	Canada	Explore the spatial coverage of remotely-sensed (RS) Sea surface temperature (SST) and Sea surface salinity (SSS) data for coastal areas of British Columbia (BC), to compare RS data with in situ measurements of water temperatures and salinity, and to suggest adjustments for the use of such data in aquaculture research.	aquaculture- sea surface temperature- sea surface salinity- remote sensing- MODIS	Fish spp.	Domestic and wild	Generic disease (risk factors)	Marine	none	none	none	none	none	salinity and temperature measurements.	GIS used to visualize the study area- GIS used to visualize results	none	Many metrics to assess the relationship between products and in situ measurements; Pearson correlation coeﬃcients and concordance correlation coeﬃcients between pairs of measurements; mixed linear regression model to predict the in situ measurement	Y	Not specified
10.1016j.prevetmed.2018.05.019	S. Amirpour Haredasht	A stochastic network-based model to simulate the spread of pancreas disease (PD) in the Norwegian salmon industry based on the observed vessel movements and seaway distance between marine farms	Preventive Veterinary Medicine	2019	Norway	Develop a stochastic network-based disease spread model to evaluate the association between vessel movements and nearby seaway distance with PD spread in marine farms	epidemiology- disease dynamics- risk-based surveillance	Atlantic salmon	Domestic	Pancreas disease	Marine	farm ID- location (plot which include each cage and anchring equipment)	cases- diagnosis results- date when positive cohort is slaughtered	none	subtypes	topographic map	vessel movements	GIS used to visualize the study area- GIS used to visualize results	Seaway distance- Nearest Neighbour	Kernel density- Stochastic Susceptible- Infectious model	Y	Leaflet (in R)
10.20506rst.38.3.3029	A. Gaete-Carrasco	Epidemiological analysis of the active surveillance programme for Piscirickettsia salmonis of the National Fisheries and Aquaculture Service of Chile	Revue Scientifique et Technique	2019	Chile	Determine and describe the geographical distribution, seasonality and time period when P. salmonis was first detected in farms studied under the active surveillance programme for piscirickettsiosis of the National Fisheries and Aquaculture Service of Chile (SERNAPESCA)	Surveillance	Atlantic salmon	Domestic	Piscirickettsia salmonis	Marine, freshwater	farm ID- location (lat, lon)	n. of fish sampled date when the fish was sampled diagnostic tecnique water source type of sample proportion of infected fish	none	genotypes	coastline- sea region	none	GIS used to visualize results	none	Spatio-temporal scan statitistics- Time series analysis- Survaival analysis	N	QGIS 2.14.8 SatScan 7.01
10.1007s10668-018-0229-5	M. Bhattacharya	Assessment and modeling of fish diversity related to water bodies of Bankura district, West Bengal, India, for sustainable management of culture practices	Environment, Development and Sustainability	2020	India	Show the application of modern GIS tools and survey-based data which utilize to verify the accurate scenario of sustainable aquaculture and potentiality of fish farming practices in Bankura District	aquaculture- fish diversity- species distribution	Fish spp.	Wild	Wild-farmed interaction	Freshwater	none	none	none	none	rivers- administrative divisions- land infrastractures (roads and railways)- Google maps/earth	landsat-8- satellite images- wild fish distribution (by caught data)- weather conditions	GIS used to visualize the study area- GIS used to visualize results	Generalization	Hierarchical cluster analysis- Multivariate linear correlation	N	ERDAS imagine (2015) ArcGIS 10.2
10.1016/j.aquaculture.2020.734955	L. Guerrero-Cabrera	Proximity and density of neighboring farms and water supply, as risk factors for bacteriosis: a case study of spatial risk analysis in tilapia and rainbow trout farms of Oaxaca, Mexico	Aquaculture	2020	Mexico	i) Describe spatial distribution of three diseases: bacteriosis, trichodiniasis and girodactylosis in tilapia and rainbow trout farms, in the study region during a three years-period; ii)identify and characterize spatial risk, associated to exposure via water for each disease; iii) construct a mathematical model to predict a relative risk value by means of spatial regression methods, using the ri…	epidemiology- risk map- spatial epidemiology	Rainbow trout Tilapia	Domestic	Bacteriosis, trichodiniasis, girodactylos	Freshwater	location (lat, lon), species, type of structure, water supply, different types of distance	annual prevalence- motality- incidence	none	none	coastline- rivers	water temperature	GIS used to visualize the study area- GIS used to visualize results	Euclidean distance	R0- Quadrant count test of uniformity- G distribution test- K distribution test- Monran's I test- Cluster analysis- IDW- Kriging- GML (Partial Least Squares Path Modeling)	N	R (SPGWR, GSTAT packages) QGIS 3.6.2
10.1016/j.marpolbul.2020.111722	C. V. Rodríguez-Benito	Using Copernicus Sentinel-2 and Sentinel-3 data to monitor harmful algal blooms in Southern Chile during the COVID-19 lockdown	Marine Pollution Bulletin	2020	Chile	Monitor the detected algal blooms using the Copernicus medium and high spatial resolution satellites, S3 and S2, respectively, and evaluate their capability to map the location and extension of the HAB	aquaculture- Copernicus programme- remote sensing- harmful algal blooms	Atlantic salmon	Domestic	Algae	Marine	location (lat, lon)	none	none	none	administrative division	Landsat-8	GIS used to visualize the study area- GIS used to visualize results- GIS used to spatial data manipulation (visualization, measuring distances, buffering, overlay analysis)	none	Image analysis	N	Acolite (to process satellite raster images)
10.3389/fmars.2020.592147	N. A. Shettigar	3D Ensemble Simulation of Seawater Temperature – An Application for Aquaculture Operations	Frontiers in Marine Science	2020	Greece	Develope an ensemble model and providing three dimensional probabilistic estimates of the extreme seawater temperature	aquaculture- seabream- seawater temperature- uncertainty analysis	European Seabream	Domestic	Wild-farmed interaction	Marine	location (lat, lon)	none	none	none	Bathymetry, open boundaries, solar radiation	none	GIS used to visualize results	none	Hydrodynamic model	Y	Delft3D Flexible Mesh modeling tool. We use several freely available python libraries for the data processing, analysis, plotting and mapping.
10.1139/cjfas-2019-0036	S. J. Peacock	Estimation of spatiotemporal transmission dynamics and analysis of management scenarios for sea lice of farmed and wild salmon	Canadian Journal of Fisheries and Aquatic Sciences	2020	Canada	Develop a mechanistic model that connects temporal dynamics of sea louse populations on farmed salmon to the spatiotemporal infestations of wild juvenile salmon and ﬁt this model to data from sea louse monitoring of both farmed and wild salmon in Broughton Archipelago.	fish disease- managing parasites- sea lice treatment	Atlantic salmon	Domestic and wild	Sea lice	Marine	none	none	none	none	none	none	GIS used to visualize the study area	none	Farm dynamics model to count lices on farmed salmon, then confronted with data of sea louse abundances on wild salmon	Y	R, software JAGS (Plummer 2003) and package dclone (Sólymos 2010)
10.3354/aei00391	B. Finstad	Development of a risk assessment method for sea trout in coastal areas exploited for aquaculture	Aquaculture Environment Interactions	2021	Norway	Demonstrate how results from biophysical models can be used to develop proxies for risk assessment by predicting consequences of salmon lice densities on marine feeding space or marine residence time of sea trout	aquaculture- biophysical model- reduced marine living area- reduced marine feeding time	Sea trout	Wild	Sea lice	Marine	location (lat, lon)	none	none	none	coastline- production area- marine living areas of sea trout	bio-hydrodynamic lice dispersion model life stage migration and vertical movement distances	GIS used to visualize the study area- GIS used to visualize results	Classification	Bio-hydrodynamic lice dispersion model described in e.g. Johnsen	Y	Not specified
10.1016/j.epidem.2021.100502	B. Bang Jensen	Realtime case study simulations of transmission of Pancreas Disease (PD) in Norwegian salmonid farming for disease control purposes	Epidemics	2021	Norway	Apply a disease-transmission model for outbreak-simulation in real time for assessing the probability of disease transmission from a farm that gets infected with PD. Three different control-regimes for management of PD … || ... to provide both the farmers and the competent authorities with a tool … (optimize outbreak management)	epidemiology- scenario simulation- disease transmission- disease control	Atlantic salmon Rainbow trout	Domestic	Pancreas disease	Marine (fjords)	farm ID- location- production area to which the farm belong- type of water (marine/transitional)- production data (monthly based)- cohort - date at which the cohort was stocked in the cage(s) of the farm- date at which the cohort was slautered- number of fish (per farm or per each cohort of fish)- fish weight [per farm or per each cohort of fish]	none	none	clinical signs- histopathological findings- suspicion due to close epidemiological contact with affected farm- infection date- confirmation date- stamping-out date	coastline- sea region- production areas	sea surface temperature- production area	GIS used to visualize the study area- GIS used to visualize results	Seaway distance- Buffer	Spatio-temporal stochastic modelling	Y	Not specified
10.3354meps13875	M. Moriarty	Bio-physical models for the management of micropathogens in Scottish aquaculture: a preliminary view to farming further offshore	Marine Ecology Progress Series	2021	UK (Scotland)	The efficacy of bio-physical modelling in supporting and informing potential changes required to the current DMA framework for an expanding industry is assessed. 3 scenarios are proposed.	aquaculture- fish disease- disease mitigation- bio-physical modelling- spatial management- disease management area- coupled hydrodynamic- particle-tracking models	Atlantic salmon	Domestic	Risk of spread of diseases	Marine	location- farm inclusion in subregion of the study area	none	none	none	coastline	none	GIS used to visualize results	none	Bio-physical model and particle tracking model	Y	Not specified
10.1016/j.aquaculture.2020.735751	A. Meyer	Is between-farm water-borne pathogen dissemination an important driver in the epidemiology of salmonid rickettsial septicaemia in Chile?	Aquaculture	2021	Chile	Used weekly SRS mortality data from all salmonid farms in the Los Lagos region between January 2012 and September 2018 to model the spatiotemporal autocorrelation in the SRS-attributed mortality in the study area. Our specific objective in this work was to examine the plausibility of the hypothesis that spatiotemporal correlation of SRS mortality between farms in Chile is caused by water-borne pa…	aquaculture- epidemiology- retrospective study- spatial correlation	Atlantic salmon Rainbow trout Coho salmon	Domestic	Salmonid rickettsial septicaemia (SRS)	Marine	farm ID- location (lat, lon)- species- company- production cycle- (weekly) number of fish	(weekly) average sea water temperature- (weekly) mortality reports: number of fish, fish species, causes of deaths	none	none	coastline- administrative division	water temperature- raster map of the region of interest (cell resolution 0.003°)	GIS used to visualize the study area- GIS used to spatial data manipulation (visualization, measuring distances, buffering, overlay analysis)	Euclidean distance- Seaway distance- Buffer- Nearest Neighbour	Statistical regression model (dependent variable: weekly mortality)-	Y	Python (scikit-image package) to calculate seaway distance
10.1111/jfd.13511	M. I. Parent	Estimating the dispersal of Lepeophtheirus salmonis sea lice within and among Atlantic salmon sites of the Bay of Fundy, New Brunswick	Journal of fish diseases	2021	Canada	Estimate the impact of the internal infestation pressure (IIP) and external infestation pressure (EIP) on the abundances of sea lice for the Bay of Fundy, New Brunswick (NB).	epidemiology- sea lice- infestation pressure	Atlantic salmon	Domestic	Sea lice	Marine	none	none	none	none	coastline	Bay Management Area- Daily temperature values were extracted for the duration of the study for the centroid location of each aquaculture site polygon- counts of pre-adult and adult male (PAAM) and AF (with and without egg strings) sea lice on Atlantic salmon from several cages at each site during their production cycle. Sea lice abundances were measured at the cage level.	GIS used to visualize results	Seaway distance	Kernel density	Y	‘gdistance’ package, version 1.3– 1 in R (R Core Team, 2020); ‘raster’ package, version 3.0– 12 in R.
10.1016/j.aquaculture.2021.737658	J. F. Romero	Simulated waterborne transmission of infectious hematopoietic necrosis virus among farmed salmon populations in British Columbia, Canada following a hypothetical virus incursion	Aquaculture	2022	Canada	The study simulated a coast-wide, hypothetical, waterborne spread of IHNv among a susceptible population of farmed salmon in British Columbia, after initial introduction into a single farm site. IHN epidemic dynamics were compared, under different simulated scenarios and control approaches. The purpose of the modelling was to evaluate the existing viral management practices, and to inform decisio…	aquaculture- marine spatial planning- infectious disease dynamics- IHN- simulation model	Atlantic salmon	Domestic	IHN	Marine	location (lat, lon)	none	none	none	coastline- aquaculture management zones	population-level vaccine efficacy , Transmission risk within net-pens , Distributions of infection stage periods , Infectiousness between net-pens within a farm site , Decay of transmission probability with distance , Relative susceptibility to infection	GIS used to visualize results	Seaway distance	R-based DTU-DADS-Aqua modelling framework (stochastic, spatially-explicit, hybrid modelling framework)	Y	QGIS version 3.4- R version 3.5.2
10.3390/jmse10020286	G. Katselis	Mapping of Greek Marine Finfish Farms and Their Potential Impact on the Marine Environment	Journal of Marine Science and Engineering	2022	Greece	Produce detailed geodata on marine fish farms on the Greek coastline to support sustainable marine spatial planning, local development projects, conservation studies	aquaculture- satellite image- environmental impacts	Euryhaline finfish species	Domestic	Wild-farmed interaction	Marine, transitional	farm ID- detailed data on cages location and dimension- Area Organized for Acquaculture Development	none	none	none	coastline- Google Earth satellite images	none	GIS used to visualize the study area- GIS used to visualize results- GIS used to spatial data manipulation (visualization, measuring distances, buffering, overlay analysis)	Euclidean distance- Point-in-polygon	none	N	Google Earth- QGIS ver. 3.16.2
10.1016/j.ocecoaman.2022.106261	M. Manca Zeichen	Geospatial analysis for fish farming across Tyrrhenian coast (Tuscany,central Italy)	Ocean and Coastal Management	2022	Italy	A spatial multi-criteria decision analysis was applied for the individuation of potentially suitable marine areas for fish farming across the southern Tyrrhenian coast of Tuscany (Italy).	aquaculture, Zoning, AZA, GIS model. Marine spatial planning, Tyrrhenian sea	Fish spp.	Domestic and wild	Wild-farmed interaction	Marine	none	none	none	none	coastline, bathymetry, hidrographic network, Environmental and infrastructural constraints	Sea Surface Temperature, Turbidity, pH	GIS used to spatial data manipulation (spatial polyline features for river sections)	Basic cartography	GIS-based (spatial) multicriteria decision analysis, (SMCDA)	Y	ArcGIS 10.8
10.1071/MF20360	A. W. Davie	The Fish Health Risk Indicator: linking water quality and river flow data with fish health to improve our predictive capacity around fish death events	Marine and Freshwater Research	2022	Australia	Development of a Fish Health Risk Indicator, a geographic information system (GIS)-based tool to accurately identify and manage ecological risk that could reduce the risk of fish death.	bony herring, Darling River, drought, fish deaths, GIS, Menindee, Murray Cod	Finfish	wild	Generic disease (fish mortality multirisk)	Freshwater	none	none	none	none	river map	environmental and water data	GIS used to spatial data manipulation	Map algebra	Logical model of the Fish Health Risk Indicator tool	Y	PI Server (ver. 2018 SP3, OSI Software) and Python scripts (ver. 2.7.16, Python Software Foundation).
